# Supplementary material for: Susceptibility to Zika virus in a Collaborative Cross mouse strain is induced by Irf3 deficiency in vitro but requires other variants in vivo
Source: PLoS Pathog. 2023 Sep 21;19(9):e1011446. doi: 10.1371/journal.ppat.1011446 (PMC10547207; doi:10.1371/journal.ppat.1011446)
Supplement: S1 Data — (XLSX) [file ppat.1011446.s008.xlsx]

## Sheet: fig1a
id	strain	time	titer	log_titer
B6.4	B6	24	19250	4.28443073384452
B6.7	B6	24	5500	3.7403626894942437
B6.8	B6	24	10875	4.036429265626675
CC001.1	CC001	24	40000	4.6020599913279625
CC001.4	CC001	24	36250	4.559308010907013
CC071.3	CC071	24	226250	5.354588587877241
CC071.4	CC071	24	142500	5.153814864344529
CC071.7	CC071	24	186250	5.27009628142033
B6.4	B6	48	195000	5.290034611362518
B6.7	B6	48	11875	4.074633618296904
B6.8	B6	48	21750	4.337459261290656
CC001.1	CC001	48	55000	4.740362689494244
CC001.4	CC001	48	87500	4.942008053022313
CC071.3	CC071	48	1562500	6.1938200260161125
CC071.4	CC071	48	2150000	6.332438459915605
CC071.7	CC071	48	1525000	6.183269843682805
B6.4	B6	72	126250	5.101231386790699
B6.7	B6	72	14500	4.161368002234975
B6.8	B6	72	18750	4.273001272063738
CC001.1	CC001	72	16625	4.220761653975142
CC001.4	CC001	72	20250	4.306425027550687
CC071.3	CC071	72	1287500	6.109747237713228
CC071.4	CC071	72	1962500	6.29280966541729
CC071.7	CC071	72	1650000	6.217483944213907
CC001_Z100	CC001	24	71250	4.852784868680548
CC001_Z100	CC001	48	161250	5.207499723307305
CC001_Z100	CC001	72	72500	4.860338006570994
CC071_Z100	CC071	24	67500	4.829303772831025
CC071_Z100	CC071	48	1775000	6.249198357391113
CC071_Z100	CC071	72	2750000	6.439332693830263
B6_Z100	B6	24	28750	4.458637849025649
B6_Z100	B6	48	80000	4.903089986991944
B6_Z100	B6	72	40000	4.6020599913279625

## Sheet: fig1b
id	strain	condition	time	gene	RE
B6.4	B6	Infected	24	Ifnb1	0.09186508796943202
CC071.7	CC071	Infected	24	Ifnb1	4.7510450266910535e-4
B6.7	B6	Infected	24	Ifnb1	0.02151911415372091
B6.8	B6	Infected	24	Ifnb1	0.011859310957902543
CC001.1	CC001	Infected	24	Ifnb1	0.16268808506213256
B6.4	B6	Infected	48	Ifnb1	0.6852030602949786
CC001.4	CC001	Infected	24	Ifnb1	0.13183364410856796
B6.7	B6	Infected	48	Ifnb1	0.03813264725676733
CC071.3	CC071	Infected	24	Ifnb1	0.0011551748874377061
B6.8	B6	Infected	48	Ifnb1	0.03795917637950124
CC071.4	CC071	Infected	24	Ifnb1	0.0020540834362187837
CC001.1	CC001	Infected	48	Ifnb1	1.1969977994116259
B6.4	B6	Infected	72	Ifnb1	0.47985884798874695
CC001.4	CC001	Infected	48	Ifnb1	2.6149294073610254
B6.7	B6	Infected	72	Ifnb1	0.06436880518552063
CC071.3	CC071	Infected	48	Ifnb1	0.013697866356423366
B6.8	B6	Infected	72	Ifnb1	0.06092476114029045
CC071.4	CC071	Infected	48	Ifnb1	0.04696245048554362
CC001.1	CC001	Infected	72	Ifnb1	0.7231974520450114
CC071.7	CC071	Infected	48	Ifnb1	0.03597405251567308
CC001.4	CC001	Infected	72	Ifnb1	0.9102056835547578
CC071.3	CC071	Infected	72	Ifnb1	1.1018783838160202
CC071.4	CC071	Infected	72	Ifnb1	0.9818441866944329
CC071.7	CC071	Infected	72	Ifnb1	2.82681701907349
CC001.4	CC001	Mock	0	Ifnb1	0.00403620033756543
CC071.3	CC071	Mock	0	Ifnb1	0.003848605470388588
CC071.4	CC071	Mock	0	Ifnb1	0.002136119392387615
B6.4	B6	Mock	0	Ifnb1	0.0015559948492802793
CC071.7	CC071	Mock	0	Ifnb1	0.005700783783403102
B6.7	B6	Mock	0	Ifnb1	0.004207263815096618
B6.8	B6	Mock	0	Ifnb1	0.00877866940258601
CC001.1	CC001	Mock	0	Ifnb1	0.0012307658207484696
CC001_Z100	CC001	Infected	24	Ifnb1	0.22495371833572578
CC001_Z100	CC001	Mock	0	Ifnb1	6.334870386750833e-4
CC071_Z100	CC071	Infected	72	Ifnb1	0.2237796625739695
B6_Z100	B6	Infected	72	Ifnb1	0.016973890190505134
CC071_Z100	CC071	Infected	24	Ifnb1	0.0016787741166122538
CC071_Z100	CC071	Mock	0	Ifnb1	3.917219147704275e-4
B6_Z100	B6	Infected	24	Ifnb1	0.08625114070963188
B6_Z100	B6	Mock	0	Ifnb1	2.713608383524545e-4
CC001_Z100	CC001	Infected	48	Ifnb1	0.5922514656360074
CC071_Z100	CC071	Infected	48	Ifnb1	0.010053529058392727
B6_Z100	B6	Infected	48	Ifnb1	0.02278764184490496
CC001_Z100	CC001	Infected	72	Ifnb1	0.41559429552373883

## Sheet: fig1c
strain	time	condition	RE_Ifitm3
CC001	0	mock	54.26687773652161
CC001	8	IFNa	189.69002430853908
CC071	0	mock	26.30928251607028
CC071	8	IFNa	131.00699182258614
B6	0	mock	34.787569964870926
B6	8	IFNa	159.84169757196628
CC001	16	IFNa	260.294316362741
CC071	16	IFNa	153.22416154025063
B6	16	IFNa	166.16814167932205
CC001	24	IFNa	209.23784409299986
CC071	24	IFNa	177.04840051340352
B6	24	IFNa	160.84195870295747
CC001	0	mock	43.98683825830481
CC001	8	IFNa	248.3963217363987
CC071	0	mock	40.36407708260001
CC071	8	IFNa	143.31044974774267
CC001	16	IFNa	234.50908429614074
CC071	16	IFNa	240.6845958423362
CC001	24	IFNa	224.56666847560217
CC071	24	IFNa	255.55676994493226
CC001	0	mock	16.869280070548847
CC001	8	IFNa	25.00795183971858
CC071	0	mock	4.287762509363608
CC071	8	IFNa	29.416893557131978
B6	0	mock	6.037567862548157
B6	8	IFNa	42.87912318520551
CC001	16	IFNa	85.13674334387966
CC071	16	IFNa	55.39314322856789
B6	16	IFNa	63.952196251725965
CC001	24	IFNa	104.53045331604417
CC071	24	IFNa	58.830769436606424
B6	24	IFNa	29.89283869171998

## Sheet: fig2b
strain	time	sample	Log.per.mL
CC001	24h	1.1	5.90982336965091
CC001	24h	1.2	5.74036268949424
CC001	48h	1.1	6.0746336182969
CC001	48h	1.2	6.08813608870055
CC001	72h	1.1	5.33745926129066
CC001	72h	1.2	5.47348697006457
CC005	24h	1.1	5.17609125905568
CC005	24h	1.2	5.37566361396089
CC005	48h	1.1	5.81291335664286
CC005	48h	1.2	5.69897000433602
CC005	72h	1.1	5.39576308941776
CC005	72h	1.2	5.32479671762173
CC071	24h	1.1	5.77815125038364
CC071	24h	1.2	5.85278486868055
CC071	48h	1.1	7.02118929906994
CC071	48h	1.2	6.94816836172713
CC071	72h	1.1	7.32479671762173
CC071	72h	1.2	7.09691001300806
CC001	24h	1.1	5.50088797667741
CC001	24h	1.2	5.4605219929002
CC001	48h	1.1	5.98900461569854
CC001	48h	1.2	6.00539503188671
CC001	72h	1.1	5.69897000433602
CC001	72h	1.2	5.79588001734407
CC071	24h	1.1	5.62453991387939
CC071	24h	1.2	5.5486964485323496
CC071	48h	1.1	6.68685961433376
CC071	48h	1.2	6.76993092013695
CC071	72h	1.1	6.95363890339094
CC071	72h	1.2	7.03642926562668
B6.2	24h	1.1	5.01598810538413
B6.2	24h	1.2	5.28724171117835
B6.2	48h	1.1	6.09691001300806
B6.2	48h	1.2	6.04139268515823
B6.2	72h	1.1	6.06539296156199
B6.2	72h	1.2	6.03140846425162
CC001	24h	C1	5.94816836172713
CC001	24h	C2	5.96023287312851
CC001	24h	B1	5.8750612633917
CC001	24h	B2	5.88223984801882
CC071	24h	E1	5.82118588260885
CC071	24h	E2	5.61542395288594
CC071	24h	F1	5.93575910374531
CC071	24h	F2	5.9945371042985
CC026	24h	G1	5.96023287312851
CC026	24h	G2	6.01598810538413
CC026	24h	H1	5.94816836172713
CC026	24h	H2	5.80448018910599
B6.2	24h	I1	5.18681512444745
B6.2	24h	I2	5.35458858787724
B6.2	24h	J1	5.38694462437057
B6.2	24h	J2	5.52342127437263
CC001	48h	C1	5.90982336965091
CC001	48h	C2	5.8750612633917
CC001	48h	B1	5.82930377283103
CC001	48h	B2	5.77815125038364
CC071	48h	E1	6.8372727025023
CC071	48h	E2	6.66511173707505
CC071	48h	F1	6.89625056246164
CC071	48h	F2	6.88930170250631
CC026	48h	G1	6.02118929906994
CC026	48h	G2	6.09254520760561
CC026	48h	H1	5.97772360528885
CC026	48h	H2	6.05115252244738
B6.2	48h	I1	5.65321251377534
B6.2	48h	I2	5.8372727025023
B6.2	48h	J1	5.82930377283103
B6.2	48h	J2	5.75966784468963
CC001	72h	C1	5.32479671762173
CC001	72h	C2	5.32735893438633
CC001	72h	B1	5.29556709996248
CC001	72h	B2	5.35218251811136
CC071	72h	E1	6.65321251377534
CC071	72h	E2	6.86033800657099
CC071	72h	F1	6.88930170250631
CC071	72h	F2	6.82930377283103
CC026	72h	G1	5.53624270683832
CC026	72h	G2	5.63472910808133
CC026	72h	H1	5.53307266004881
CC026	72h	H2	5.39357520326959
B6.2	72h	I1	5.38916608436453
B6.2	72h	I2	5.32735893438633
B6.2	72h	J1	5.50514997831991
B6.2	72h	J2	5.40654018043396
CC001	24h	1	5.47712125471966
CC001	24h	2	5.81291335664286
CC071	24h	5	6.05115252244738
CC071	24h	6	6.05115252244738
CC021	24h	9	5.81291335664286
CC021	24h	10	5.65321251377534
CC001	48h	13	5.86033800657099
CC001	48h	14	5.79588001734407
CC071	48h	17	6.62838893005031
CC071	48h	18	6.65321251377534
CC021	48h	21	5.86033800657099
CC021	48h	22	5.94200805302231
CC001	72h	25	5.06069784035361
CC001	72h	26	5.37566361396089
CC071	72h	29	6.60205999132796
CC071	72h	30	6.51188336097887
CC021	72h	33	5.79588001734407
CC021	72h	34	6
CC001	24h	1	5.43933269383026
CC001	24h	2	5.39794000867204
CC006	24h	3	6.11394335230684
CC006	24h	4	6.01072386539177
CC025	24h	5	5.79588001734407
CC025	24h	6	5.95424250943933
CC039	24h	7	5.79588001734407
CC039	24h	8	5.67669360962487
CC060	24h	9	6
CC060	24h	10	5.90308998699194
CC071	24h	11	5.77815125038364
CC071	24h	12	5.47712125471966
B6.2	24h	15	4.67669360962487
B6.2	24h	16	4.84509804001426
CC001	48h	17	5.65321251377534
CC001	48h	18	5.72015930340596
CC006	48h	19	6.27300127206374
CC006	48h	20	6.01072386539177
CC025	48h	21	6
CC025	48h	22	6.05115252244738
CC039	48h	23	5.69897000433602
CC039	48h	24	5.95424250943933
CC060	48h	25	6.33745926129066
CC060	48h	26	6.19728055812562
CC071	48h	27	6.39794000867204
CC071	48h	28	6.91645394854993
B6.2	48h	31	4.92941892571429
B6.2	48h	32	5.21085336531489
CC001	72h	33	5.24303804868629
CC001	72h	34	5.57403126772772
CC006	72h	35	5.69897000433602
CC006	72h	36	5.8750612633917
CC025	72h	37	5.50852971897129
CC025	72h	38	5.55930801090701
CC039	72h	39	5.31175386105575
CC039	72h	40	5.24919835739111
CC060	72h	41	5.79588001734407
CC060	72h	42	6.08813608870055
CC071	72h	43	6.75966784468963
CC071	72h	44	6.47712125471966
B6.2	72h	47	4.92941892571429
B6.2	72h	48	4.77815125038364
CC001	24h	25	5.4983105537896
CC001	24h	26	5.45863784902565
CC001	24h	27	5.35218251811136
CC001	24h	28	5.20411998265593
CC001	24h	29	5.23678909940929
CC001	24h	30	5.31175386105575
CC071	24h	37	5.39794000867204
CC071	24h	38	5.88930170250631
CC071	24h	39	5.33745926129066
CC071	24h	40	5.37106786227174
CC071	24h	41	5.69897000433602
CC071	24h	42	5.74036268949424
B6.2	24h	49	4.90308998699194
B6.2	24h	50	4.72015930340596
B6.2	24h	51	4.91645394854993
B6.2	24h	52	4.84509804001426
B6.2	24h	53	4.79588001734407
B6.2	24h	54	4.72015930340596
CC001	48h	79	5.47712125471966
CC001	48h	80	5.39794000867204
CC001	48h	81	5.54406804435028
CC001	48h	82	5.17609125905568
CC001	48h	83	5.54406804435028
CC001	48h	84	5.24303804868629
CC071	48h	91	6.17609125905568
CC071	48h	92	6.39794000867204
CC071	48h	93	6.09691001300806
CC071	48h	94	6.57403126772772
CC071	48h	95	6.60205999132796
CC071	48h	96	6.43933269383026
B6.2	48h	103	5.26126286879249
B6.2	48h	104	5.04139268515823
B6.2	48h	105	4.96614173273903
B6.2	48h	106	5.33745926129066
B6.2	48h	107	5.12221587827283
B6.2	48h	108	5.06069784035361
CC001	72h	115	5.13033376849501
CC001	72h	116	5.1832698436828
CC001	72h	117	5.23678909940929
CC001	72h	118	5.16879202031418
CC001	72h	119	5.10551018476997
CC001	72h	120	5.26126286879249
CC071	72h	127	6.91645394854993
CC071	72h	128	6.86033800657099
CC071	72h	129	6.62838893005031
CC071	72h	130	6.67669360962487
CC071	72h	131	6.47712125471966
CC071	72h	132	6.74036268949424
B6.2	72h	139	5.07003786660776
B6.2	72h	140	4.74036268949424
B6.2	72h	141	5.06069784035361
B6.2	72h	142	5.02118929906994
B6.2	72h	143	5.13033376849501
B6.2	72h	144	4.95424250943933

## Sheet: fig3ab
id	strain	LD1	predict	prob_CC001	prob_CC071	time	Ifnb1	titer
CC001_113	CC001	NA	CC001	NA	NA	24	-1.161128082795178	4.130333768495007
CC001_113	CC001	NA	CC001	NA	NA	48	-0.544245524995718	4.720159303405957
CC001_113	CC001	NA	CC001	NA	NA	72	-0.3971722031041549	4.168792020314182
CC071_113	CC071	NA	CC071	NA	NA	24	-2.728805754089437	4.161368002234975
CC071_113	CC071	NA	CC071	NA	NA	48	-1.685604967975642	5.544068044350276
CC071_113	CC071	NA	CC071	NA	NA	72	-0.5014988140664405	5.896250562461638
E07	Backcross	-2.926785597161879	0	0.9999913541481783	8.645851821805274e-6	24	-1.724136355875639	4.138302698166282
E07	Backcross	-2.926785597161879	0	0.9999913541481783	8.645851821805274e-6	48	-1.071316235133823	4.903089986991944
E07	Backcross	-2.926785597161879	0	0.9999913541481783	8.645851821805274e-6	72	-1.468904913236978	4.261262868792493
E41	Backcross	-3.137296693693174	0	0.9999962620235888	3.7379764111800785e-6	24	-1.612171259288377	4.34976304398795
E41	Backcross	-3.137296693693174	0	0.9999962620235888	3.7379764111800785e-6	48	-0.8109582516690036	5.157607853361668
E41	Backcross	-3.137296693693174	0	0.9999962620235888	3.7379764111800785e-6	72	-1.379528204434354	4.942008053022313
E44	Backcross	2.8751288984158103	1	1.0621121097836503e-5	0.9999893788789022	24	-2.760154265262896	4.994537104298498
E44	Backcross	2.8751288984158103	1	1.0621121097836503e-5	0.9999893788789022	48	-1.537136823599169	6.214181308663821
E44	Backcross	2.8751288984158103	1	1.0621121097836503e-5	0.9999893788789022	72	0.06680066324780652	6.32479671762173
E49	Backcross	-3.015689383184842	0	0.9999939324979268	6.067502073171813e-6	24	-1.571142225514357	4.574031267727719
E49	Backcross	-3.015689383184842	0	0.9999939324979268	6.067502073171813e-6	48	-0.5920490883071592	4.922984815708883
E49	Backcross	-3.015689383184842	0	0.9999939324979268	6.067502073171813e-6	72	-1.219516011269161	5.041392685158225
E72	Backcross	-1.5130462069315818	0	0.9975930816439323	0.002406918356067632	24	-2.042856228719817	4.227243781503063
E72	Backcross	-1.5130462069315818	0	0.9975930816439323	0.002406918356067632	48	-1.02861001273896	5.096910013008056
E72	Backcross	-1.5130462069315818	0	0.9975930816439323	0.002406918356067632	72	-1.13717964149013	4.860338006570994
E75	Backcross	2.782493284083303	1	1.536112938814897e-5	0.999984638870612	24	-2.77766939453061	4.640978057358332
E75	Backcross	2.782493284083303	1	1.536112938814897e-5	0.999984638870612	48	-1.475480762977259	5.615423952885944
E75	Backcross	2.782493284083303	1	1.536112938814897e-5	0.999984638870612	72	0.01439239460769186	5.954242509439325
E79	Backcross	3.7563374802208145	1	3.1748948028284096e-7	0.9999996825105197	24	-2.91637784541766	4.983400738180539
E79	Backcross	3.7563374802208145	1	3.1748948028284096e-7	0.9999996825105197	48	-2.387393638112119	5.882239848018823
E79	Backcross	3.7563374802208145	1	3.1748948028284096e-7	0.9999996825105197	72	0.1200289375961111	6.157607853361668
E80	Backcross	-1.3081833406144827	0	0.9945731616964735	0.00542683830352641	24	-1.813029309475229	4.628388930050312
E80	Backcross	-1.3081833406144827	0	0.9945731616964735	0.00542683830352641	48	-0.8543547358439252	5.204119982655925
E80	Backcross	-1.3081833406144827	0	0.9945731616964735	0.00542683830352641	72	-0.7217484639989762	5.101231386790699
E89	Backcross	-1.6912074933625691	0	0.9988148234415919	0.001185176558408224	24	-1.687279447326524	4.665111737075051
E89	Backcross	-1.6912074933625691	0	0.9988148234415919	0.001185176558408224	48	-0.7403299920263285	5.32479671762173
E89	Backcross	-1.6912074933625691	0	0.9988148234415919	0.001185176558408224	72	-0.7355445181852586	5.041392685158225

## Sheet: fig3c
Ind	LD1	predict	prob_CC001	prob_CC071	time	Ifnb1	titer
E04	-1.1367634438597642	0	0.989314566426993	0.010685433573006999	24	-2.734143166427558	3.051152522447381
E08	-2.614027713770867	0	0.9999699493732573	3.0050626742739157e-5	24	-1.849337741372246	3.574031267727719
E36	1.6764939446208835	1	0.0012566249188707918	0.9987433750811292	24	-2.720326341171576	3.971971276399756
E69	2.5893552593131486	1	3.3153872491905126e-5	0.9999668461275081	24	-2.899195354295156	4.574031267727719
E71	3.1105083672670055	1	4.158903080667138e-6	0.9999958410969193	24	-3.038842416708688	4.615423952885944
E84	-4.088790449885358	0	0.9999999155493662	8.445063378035204e-8	24	-1.347586664169438	4.230448921378274
E07	-2.926785597161879	0	0.9999913541481783	8.645851821805274e-6	24	-1.724136355875639	4.138302698166282
E41	-3.137296693693174	0	0.9999962620235888	3.7379764111800785e-6	24	-1.612171259288377	4.34976304398795
E44	2.8751288984158103	1	1.0621121097836503e-5	0.9999893788789022	24	-2.760154265262896	4.994537104298498
E49	-3.015689383184842	0	0.9999939324979268	6.067502073171813e-6	24	-1.571142225514357	4.574031267727719
E72	-1.5130462069315818	0	0.9975930816439323	0.002406918356067632	24	-2.042856228719817	4.227243781503063
E75	2.782493284083303	1	1.536112938814897e-5	0.999984638870612	24	-2.77766939453061	4.640978057358332
E79	3.7563374802208145	1	3.1748948028284096e-7	0.9999996825105197	24	-2.91637784541766	4.983400738180539
E80	-1.3081833406144827	0	0.9945731616964735	0.00542683830352641	24	-1.813029309475229	4.628388930050312
E89	-1.6912074933625691	0	0.9988148234415919	0.001185176558408224	24	-1.687279447326524	4.665111737075051
E50	-3.188503629906754	0	0.9999969517436187	3.0482563813093036e-6	24	-1.407211976440599	4.922984815708883
E53	1.073764763241216	1	0.013691623309432119	0.9863083766905678	24	-2.780755855076152	4.337459261290656
E55	3.6094123113153653	1	5.70035904272318e-7	0.9999994299640959	24	-3.208521887154635	4.32735893438633
E59	-1.6358173400045923	0	0.9985226679592716	0.0014773320407285545	24	-1.952998925529116	4.275886960301226
E63	2.7028952455531097	1	2.109216540626467e-5	0.9999789078345938	24	-3.047720242825812	4.889301702506311
E64	2.5655794019468567	1	3.644717249436849e-5	0.9999635528275056	24	-2.975772267682147	4.994537104298498
E66	1.6268693032630446	1	0.0015308564898840829	0.9984691435101158	24	-2.60350322251429	4.665111737075051
E30	-2.833156259732651	0	0.9999874460606576	1.25539393424257e-5	24	-1.158094904558867	NA
E54	2.037093645497677	1	2.9909070657349216e-4	0.9997009092934266	24	-2.533641987300566	NA
E58	-0.6823580239214746	0	0.9380847257954977	0.061915274204502296	24	-2.169287472263708	3.528273777167044
E67	-3.174632021358716	0	0.9999967785708416	3.2214291583236406e-6	24	-1.318824151173733	4.477121254719663
E68	-0.5761899089166596	0	0.9084760809447064	0.09152391905529353	24	-2.026892608049755	4.942008053022313
E70	0.7580926402119148	1	0.04654151696362252	0.9534584830363775	24	-2.236618700878873	5.036429265626675
E74	-4.142982196936116	0	0.9999999319459483	6.805405172948744e-8	24	-0.6286522285699286	4.916453948549926
E76	3.0204020217479206	1	5.95466536242083e-6	0.9999940453346376	24	-2.809505423782044	4.640978057358332
E83	1.0849038136037332	1	0.013105183447072719	0.9868948165529273	24	-3.014773563405373	4.588271706842329
E86	0.5920316228004938	1	0.08641056228845063	0.9135894377115494	24	-2.595895441948872	4.602059991327963
E01	-0.14728384679322337	0	0.6426038614591236	0.3573961385408763	24	-2.719167526203266	4.105510184769974
E19	2.4372347101274254	1	6.076912602428786e-5	0.9999392308739758	24	-2.93092180862817	4.867762024650201
E20	-2.3584895995547797	0	0.9999168431067783	8.315689322168238e-5	24	-1.623732918331844	4.397940008672038
E21	-1.5360137520170263	0	0.9978030504364197	0.0021969495635802087	24	-1.701664918244316	4.27009628142033
E23	-1.618677570386296	0	0.9984184471667357	0.0015815528332642232	24	-1.839211393348105	4.105510184769974
E25	-0.6091896395829058	0	0.9188346544765555	0.0811653455234445	24	-2.295349954062911	3.916453948549925
E32	-2.039838260851566	0	0.9997041604128301	2.9583958717000337e-4	24	-2.199357960590574	4.588271706842329
E34	2.4080665342488214	1	6.82557403912425e-5	0.9999317442596087	24	-2.88441989901798	4.200713733964014
E38	-1.130062199554295	0	0.9890286661019293	0.010971333898070583	24	-2.294653220137946	3.916453948549925
E65	-1.5791741353297601	0	0.998149429731302	0.0018505702686979018	24	-2.238967788450036	3.7501225267834
E18	4.517933389439118	1	1.5282969397693386e-8	0.9999999847170307	24	-3.100162076310442	3.352182518111363
E48	-1.8842897398299916	0	0.9994504123361521	5.495876638480165e-4	24	-1.969913951500472	3.896250562461638
E51	-1.2193361011399046	0	0.9922865546920118	0.007713445307988294	24	-2.329782367026949	3.419129307741976
E52	-0.5328921525484649	0	0.8930898025257901	0.10691019747420988	24	-2.223223167101821	4.922984815708883
E61	1.0738105078594622	1	0.013689162839515101	0.986310837160485	24	-2.713056015231297	4.193820026016113
E77	-1.1329892068681948	0	0.9891544621218209	0.0108455378781792	24	-2.273641777985592	3.096910013008056
E81	-1.99334631000068	0	0.9996439927592663	3.560072407337288e-4	24	-2.346057102197527	3.051152522447381
E82	-1.328996784572464	0	0.9950027824759483	0.004997217524051755	24	-2.789813697130682	3.419129307741976
E88	-2.3163378561711863	0	0.9999016414767421	9.835852325779877e-5	24	-2.07864267460435	3.916453948549925

## Sheet: fig4a
chr	pos	lod
1	1.608	0.23377857873687446
1	1.61	0.23377863323011283
1	2.029	0.34651857026698707
1	2.075	0.34651975487420295
1	2.497	0.34652281565209364
1	2.61	0.34652433727732124
1	3.608	0.47641741613670874
1	4.229	0.548435412200206
1	4.363	0.5629373698846667
1	4.416	0.5685787753545082
1	4.811	0.9341919971585817
1	5.035	0.9341885090654927
1	5.6080000000000005	0.9341614917117784
1	6.411	0.934123627533646
1	7.6080000000000005	0.725015169848767
1	8.575	0.5324430791741577
1	9.608	0.9069904848711747
1	9.728	0.934241611014766
1	9.862	0.9342396659284429
1	10.969	0.7662649810570166
1	11.271	0.6439160365152361
1	11.278	0.643915751779442
1	11.373	0.6439157411676799
1	11.376	0.6439157003945084
1	11.608	0.6034333722539635
1	12.544	0.4098538031373966
1	12.834	0.4098472160814062
1	12.944	0.409856399402285
1	13.608	0.4098577118183062
1	13.927	0.409858342262746
1	15.382	0.5631247980776504
1	15.399	0.5631253535953551
1	15.608	0.5549982650851835
1	15.746	0.549566940890271
1	15.97	0.5631130123492376
1	17.411	0.563037378804184
1	17.608	0.5630561856395513
1	18.987	0.5631878539344566
1	19.608	0.5631516312457965
1	19.961	0.5631310400821725
1	20.18	0.5631326646050905
1	21.608	0.6345860350699706
1	22.673	0.6439163731417299
1	23.541	0.6439161144867818
1	23.608	0.6441747221915275
1	25.317	0.63533847644503
1	25.608	0.6447581332766106
1	25.717	0.6438558138547563
1	25.817	0.48277980085517136
1	25.922	0.482763345119535
1	25.951	0.48276334466497417
1	26.721	0.4827633445823132
1	26.823	0.4827632366672088
1	26.907	0.48276334442172875
1	27.608	0.48276083559322913
1	28.274	0.48275845202599044
1	28.559	0.48277288647846106
1	28.712	0.4827663574558283
1	28.802	0.4827633452440008
1	28.976	0.48276334299865375
1	29.182	0.4827436572376467
1	29.608	0.4541644337522701
1	31.608	0.30450556107816773
1	31.88	0.28310700066097993
1	33.161	0.28309694535648333
1	33.315	0.2830969452355685
1	33.567	0.28309694523555073
1	33.608	0.28309694523553475
1	33.65	0.2830969452355454
1	33.781	0.28309694519015416
1	34.595	0.28309412409013035
1	34.94	0.28308830753258896
1	35.341	0.18105504878217005
1	35.608	0.18104843966913897
1	35.761	0.1810446524585565
1	37.608	0.12594449026147458
1	38.449	0.10237542764083862
1	39.172	0.1023843331980192
1	39.358	0.10238557928370007
1	39.38	0.10238542279460461
1	39.608	0.07681888506262702
1	39.659	0.06927741895765216
1	40.155	0.0692701251379777
1	40.443	0.0692701242803917
1	41.608	0.06925256845842043
1	41.771	0.06925011249138535
1	42.43	0.06925062839057361
1	42.619	0.054387884681665
1	43.608	0.031112842801045204
1	44.824	0.010096647050030327
1	44.991	0.010096480352350667
1	45.114	0.010096913536054686
1	45.608	0.03793545782046159
1	45.677	0.04301907662716076
1	45.696	0.04301921989354085
1	46.129	0.043019220220060106
1	47.566	0.04301922022013471
1	47.608	0.04301922022014182
1	47.882	0.04301922022014004
1	47.991	0.043019220220143595
1	48.296	0.043019220244650214
1	48.504	0.0430193872196476
1	48.764	0.04301922025440952
1	49.296	0.04301922234133215
1	49.321	0.043020219004018756
1	49.439	0.09986208156523269
1	49.608	0.09987125460040325
1	49.69	0.09987570548272018
1	50.232	0.09987570802090495
1	50.515	0.09987359824901176
1	50.739	0.06890259517284392
1	50.805	0.06890147535006363
1	50.83	0.06890148293877729
1	50.917	0.06890148875920765
1	50.965	0.06890048078679634
1	51.341	0.008911323735055987
1	51.608	0.008908951166331391
1	51.854	0.008906765489909318
1	51.858	0.008906765486381474
1	52.089	0.00890676625325959
1	52.1	0.008907131418938619
1	52.2	0.0688852412540939
1	52.327	0.008930587585512129
1	53.23	0.043388605096868815
1	53.608	0.043390421331732654
1	54.835	0.04339631761573948
1	54.872	0.04339670707137522
1	55.022	0.04339670721592981
1	55.608	0.04339618466830153
1	55.739	0.04339606785374173
1	57.608	0.02131991653762988
1	59.608	0.0022054659743311333
1	59.871	0.0011904469725703137
1	60.055	0.0011899603023639571
1	60.545	2.771503434750855e-5
1	60.848	3.0182579200399573e-5
1	60.862	0.012109537099448175
1	61.214	0.012165839774425535
1	61.608	0.011151582111056157
1	62.196	0.0062716987192938944
1	62.378	0.006272179691249491
1	63.251	0.012165855503740275
1	63.266	0.012165854962210787
1	63.274	0.01216585550575644
1	63.294	0.012165855502706435
1	63.514	0.012165505312376368
1	63.608	0.010710711307844178
1	64.111	0.004415136436318079
1	65.334	0.001188986925040325
1	65.481	0.0011892100900663394
1	65.608	0.0011892101286310464
1	66.434	0.0011892103794686193
1	67.608	0.0011909938817566967
1	67.66	0.0011910729024826594
1	67.957	0.00890607517798081
1	68.029	0.00890622808810626
1	68.314	0.008906466766545051
1	68.445	0.008906359990714208
1	68.46	0.008906335882173266
1	69.608	1.5101773396253293e-6
1	69.796	2.786582638947266e-4
1	69.801	2.7868619581461473e-4
1	69.897	0.035955529276382237
1	70.141	0.035971165488840384
1	70.514	0.035972005456081035
1	71.506	0.060997663187041695
1	71.608	0.05838063999108378
1	72.037	0.04783203763220101
1	72.567	0.03598025672244454
1	72.943	0.03597717306966963
1	73.608	0.024864199780628482
1	75.608	0.0032227296104796466
1	76.408	2.781716602662243e-4
1	76.9	0.08849299512136355
1	77.608	0.10346888580115454
1	79.608	0.148609773354611
1	80.229	0.16301612421190725
1	80.825	0.16301868531202324
1	81.035	0.163017509088224
1	81.608	0.16302753411532045
1	82.04	0.16303509226156798
1	82.577	0.25857566810063837
1	82.857	0.2585790090395541
1	82.929	0.2585784070739834
1	82.98	0.25857875315821666
1	83.608	0.21337985571990714
1	84.306	0.163018925514697
1	84.506	0.16301750826955086
1	84.579	0.16301772804285086
1	84.711	0.1630178712301138
1	84.899	0.16301750983873298
1	85.608	0.16304691195676035
1	87.608	0.16312991121309572
1	88.177	0.1631535140716025
1	89.583	0.1946641434364782
1	89.608	0.19466410216114838
1	89.622	0.19466407904688232
1	91.608	0.16564106674089807
1	92.574	0.14356107026510045
1	93.589	0.14355858304919522
1	93.608	0.14355861289512717
1	95.608	0.1435617558135025
1	95.92	0.1435622459785808
1	96.101	0.14355858232294239
1	96.101	0.1435585823229122
1	96.103	0.14355858231874308
1	96.136	0.14355861241665124
1	96.211	0.14355861047024376
1	96.241	0.1435585823326786
1	96.253	0.14355859366149382
1	96.266	0.14368133618096834
1	96.279	0.1438041040250635
1	96.388	0.14355859830998874
1	96.459	0.14355858232041463
1	96.542	0.143558582318553
1	96.635	0.14355858231854945
1	96.691	0.1435585823185761
1	96.737	0.14355858239872
1	96.845	0.14356046482431317
1	97.608	0.2182116646193748
1	97.766	0.2337778350953421
1	97.814	0.23377830622190032
1	97.836	0.23377830624428064
1	97.852	0.23377831176925845
1	97.858	0.23377831202036248
1	97.881	0.23377830624350082
1	97.881	0.23377830624348306
1	97.89	0.2337783062436145
1	97.898	0.23377830715587145
1	98.016	0.23391285811632834
1	98.125	0.23403687206048218
1	98.37	0.23431465899444248
1	98.37	0.23431465899443715
2	2.629	0.13786268999782259
2	3.917	0.04301255499547807
2	4.629	0.050636271843329084
2	6.629	0.07392206279220659
2	8.629	0.09743399087902738
2	9.055	0.10216855348189746
2	10.629	0.12542568951762156
2	12.629	0.1386471240384779
2	12.968	0.13852064411822873
2	13.013	0.1369475358635981
2	14.508	0.2830775213836709
2	14.629	0.2959766527078429
2	16.629	0.5203505531600818
2	18.629	0.6573457985515905
2	19.2	0.6713017236827277
2	19.838	0.6712307602541792
2	20.629	0.7315387631358927
2	22.463	0.8527516298614373
2	22.629	0.8527218176483551
2	24.629	0.8523624047051328
2	25.289	0.8522438242356181
2	25.387	0.8522480231056395
2	26.306	0.852243799272566
2	26.622	0.852243799725839
2	26.629	0.8522439323013877
2	28.121	0.8522721942217277
2	28.629	0.9503646882751351
2	30.629	1.3196722004594061
2	32.629	1.538770431101236
2	34.134	1.55947698357196
2	34.629	1.5802352649132896
2	34.682	1.582404688688527
2	35.623	1.6193721731655728
2	36.629	1.4173337891310087
2	36.761	1.3836649731980426
2	38.454	1.640446485291859
2	38.629	1.6403181380581433
2	39.056	1.640004817343403
2	39.095	1.2056532940408093
2	39.196	1.2054890684298876
2	39.26	1.2054897009488474
2	39.26	1.2054897009488492
2	39.342	1.2054895076860017
2	39.366	1.2047796325914355
2	39.393	1.2063812583659566
2	39.427	1.2057984860207807
2	39.445	1.2054897038774381
2	39.603	1.205491777955622
2	39.617	1.2054918086175679
2	39.617	1.2054918086175253
2	39.626	1.2054918151526515
2	39.687	1.213616631091723
2	40.629	1.3292941549900963
2	40.885	1.3575389521766983
2	40.902	1.359367384698082
2	41.353	1.4058427170762595
2	42.629	1.5187679484261736
2	42.83	1.5344393660655093
2	43.107	1.5552388548678202
2	43.289	1.5684402293383037
2	44.088	1.6223249242888755
2	44.629	1.4646226009987977
2	45.159	1.2784760511829614
2	45.961	1.1937999321551942
2	46.629	1.1118465023741173
2	46.964	1.0663564883462175
2	47.987	1.744457552284084
2	48.629	1.565332292447117
2	48.872	1.4790112424160906
2	48.978	1.4376174392689904
2	49.092	1.3906201415415058
2	49.373	1.390608605366367
2	49.385	1.3906078378796458
2	49.388	1.3906076424761267
2	49.719	1.3908516770811161
2	49.741	1.3908672881420117
2	49.828	1.390928279605001
2	49.923	1.8554280277238284
2	49.935	1.8922370502772559
2	50.018	2.531825677899265
2	50.022	2.5314984158933598
2	50.208	2.364179819157904
2	50.491	1.8929279698242816
2	50.629	1.8928861179578558
2	50.686	1.8928688310841348
2	51.933	1.3906282446475728
2	52.062	1.390607582711489
2	52.274	1.3906087080019685
2	52.342	1.3906100238309484
2	52.629	1.5140879650608348
2	53.005	1.6407449578940234
2	53.311	1.6408423218712027
2	53.365	1.7825975705593073
2	53.617	2.1780023845260583
2	54.194	2.177999396640967
2	54.487	1.7693833690660608
2	54.629	1.780495743307398
2	54.671	1.783732888638344
2	55.518	1.8447536373375897
2	55.867	1.867739581461862
2	55.982	1.8750818826747686
2	56.269	2.1781564075804347
2	56.537	2.1781159112311155
2	56.629	1.9234769746105869
2	56.655	1.83133788053029
2	56.731	1.8339481947690732
2	56.864	1.8385225036560922
2	57.048	1.8447813726948539
2	57.456	1.6134022178285896
2	57.695	1.9098218780625675
2	58.245	1.9616931655982928
2	58.249	1.9620507534995824
2	58.629	1.9948711551411868
2	58.697	2.0005151516298927
2	60.569	1.3530775141609919
2	60.629	1.3302381968509511
2	61.907	0.6243300497161428
2	62.629	0.6474713559141474
2	64.629	0.7080241506199432
2	66.629	0.7631919727377987
2	67.94	0.7965304372461546
2	68.27	0.7965347649226651
2	68.629	0.8337747518149268
2	70.405	0.9900651711296291
2	70.629	0.990066880568671
2	70.869	0.9900687121049501
2	70.909	0.9900687119311193
2	70.951	0.9900665662491139
2	71.172	0.8630758627440134
2	71.27	0.7965481495834137
2	71.507	0.7965312481463549
2	72.131	0.7965312436959149
2	72.265	0.7965312436958332
2	72.629	0.7965312436958492
2	72.876	0.7965312436958278
2	73.408	0.7965312438766752
2	73.653	0.7965320766618955
2	73.669	0.7972507362883814
2	73.763	0.796529931636135
2	74.629	0.5386043947694237
2	75.421	0.2973464730779334
2	75.659	0.2973369374555279
2	76.497	0.29733800269167787
2	76.629	0.2938421592915432
2	78.24	0.1810469936975565
2	78.355	0.18104591934297432
2	78.629	0.1810459190869853
2	78.696	0.18104591902438116
2	80.006	0.18104591902426392
2	80.077	0.18104591902427458
2	80.422	0.18104591871423636
2	80.629	0.18104405871645213
2	80.918	0.1810414618992322
2	82.236	0.06927621984565668
2	82.629	0.06927234838867946
2	83.087	0.06926783672369297
2	83.497	0.0585214291300602
2	84.146	0.22891211351613627
2	84.629	0.2776157908669976
2	85.331	0.3470563587950366
2	85.64	0.3470593242524096
2	86.034	0.3470403107356166
2	86.629	0.32067799601475144
2	88.629	0.2005454660290269
2	88.91	0.18228573773001067
2	90.629	0.18227467467816183
2	92.629	0.18226179406924814
2	93.507	0.1822561463524206
2	94.629	0.18225614319178618
2	94.65	0.18225614313264238
2	95.061	0.1822472078395201
2	95.602	0.18224419755774512
2	96.629	0.12095331687609345
2	97.59	0.06891428880699024
2	98.629	0.06890924802311815
2	100.228	0.06890148990381739
2	100.629	0.0689014897094058
2	102.201	0.06890148894708581
3	1.329	1.7064859074319507
3	1.723	1.7077231153365187
3	1.972	2.319046790487022
3	2.125	2.3190754709081567
3	2.153	2.3190873473649987
3	2.343	2.5362466787941784
3	2.579	2.5362213764785597
3	2.948	2.5362241715581995
3	3.3289999999999997	2.5362241720156433
3	3.5699999999999994	2.5362241723050225
3	4.396	2.536227826478232
3	5.149	2.536224115338255
3	5.312	2.5361015714417867
3	5.329	2.5355793896976238
3	7.329	2.454324532769304
3	9.329	2.3332160948539755
3	11.329	2.173149014510532
3	13.329	1.9765952902400858
3	15.329	1.747651855140992
3	17.329	1.4930863530339096
3	19.329	1.2240505274141427
3	21.329	0.9571743465195333
3	23.329	0.7121340328762216
3	25.329	0.5047094572009687
3	27.329	0.3411839716703078
3	29.054	0.23378050556474328
3	29.329	0.23377901976775206
3	29.461	0.233778306590386
3	30.103	0.23377830611732797
3	30.163	0.233778188197709
3	30.206	0.2329329119904724
3	30.354	0.1435689952342578
3	30.633	0.046254009345743086
3	30.786	0.046250025649918314
3	31.099	0.0462500248348956
3	31.099	0.0462500248348956
3	31.329	0.04625002470698547
3	32.019	0.04625002432325509
3	32.584	0.04624688257428389
3	32.747	0.04624561755709422
3	33.329	0.04624821014798819
3	33.631	0.04624955544154652
3	33.682	0.04625036843991914
3	34.81	0.14355799512945566
3	34.871	0.14355856968804304
3	34.89	0.14355858231000518
3	34.89	0.14355858231001584
3	34.988	0.14355714824323407
3	35.329	0.0949218469348363
3	35.73	0.04624942287844114
3	35.828	0.04624799658031442
3	36.201	0.046250024540166024
3	36.743	0.04625002483488849
3	37.005	0.046250024834886716
3	37.312	0.04625002483489027
3	37.329	0.04625002483488849
3	37.718	0.04625002483489027
3	37.74	0.04625002483445684
3	37.752	0.04625002250040566
3	37.782	0.046250024824452396
3	37.838	0.04624989136393509
3	37.935	0.04624975629467443
3	38.206	0.04625002463672345
3	38.369	0.04624932490917111
3	38.369	0.04624932490917111
3	38.955	0.046249650208835646
3	39.032	0.04624857217653222
3	39.259	0.012174841641146017
3	39.329	0.012174108636115122
3	40.118	0.012165847801462348
3	40.143	0.012163598221968996
3	40.168	2.8858355609173714e-5
3	40.418	2.7709478876758453e-5
3	40.713	2.771154646907803e-5
3	40.976	2.8363345656678973e-4
3	41.329	1.314559048282149e-5
3	41.568	2.771583705118985e-5
3	42.121	2.7295778986413666e-5
3	42.335	0.024790224109057846
3	42.759	0.024799288118577678
3	42.915	0.024799397690033587
3	43.044	0.024799288409745657
3	43.071	0.02479928840759804
3	43.329	0.024799299622989324
3	43.479	0.02479930614351744
3	43.487	0.024799288426089916
3	43.571	0.024799288407463038
3	43.97	0.024799288454920188
3	43.996	0.024799319362802663
3	44.215	0.02479928840755896
3	44.223	0.024799288404700803
3	44.249	0.024799198331832528
3	44.647	0.010096638665688218
3	44.708	0.010096435417834115
3	45.25	0.010096435237223034
3	45.329	0.010096435237214152
3	45.584	0.010096435237178625
3	45.609	0.010096435238791557
3	46.283	0.01009686499573803
3	46.422	0.01009656867947406
3	46.47	0.010097604767205226
3	46.61	0.0692686639207043
3	46.637	0.06927012393550136
3	46.781	0.06927012476470829
3	46.874	0.0692704506949795
3	46.882	0.06927048645740008
3	47.329	0.08601567363374585
3	48.547	0.13691815203871371
3	48.745	0.13692471251865612
3	49.329	0.2507604938236856
3	49.497	0.2830877599618109
3	49.982	0.28309694448116396
3	50.389	0.28309708297680736
3	50.419	0.2830969469757605
3	50.78	0.2831180742162527
3	51.329	0.4282285355944726
3	52.404	0.7456054936408272
3	52.637	0.9600613797367856
3	52.732	0.7515215119992167
3	52.732	0.7515215119992913
3	52.9	0.7454383411817158
3	53.043	0.7454378219215787
3	53.045	0.7454378619485134
3	53.329	0.7454654231535631
3	53.56	0.7454878402775407
3	53.818	0.9601110763982117
3	53.818	0.9601110763982117
3	54.413	0.9601115944129166
3	54.432	0.9601090402908845
3	54.6	0.7454414762390478
3	54.622	0.7454380804542193
3	54.657	0.7454378215312936
3	54.77	0.7454378219506221
3	55.329	0.7454627020446711
3	56.474	0.7455136645720497
3	56.683	0.745530908588707
3	57.026	0.9601473493300912
3	57.329	0.9601318768284592
3	57.727	0.9601115496802901
3	57.842	0.9602937827751035
3	57.848	0.9603032560316649
3	57.877	1.299795187623685
3	57.877	1.2997951876237064
3	57.893	1.299808837833412
3	58.011	1.2997998958652115
3	59.329	1.2997302421784767
3	60.619	1.2996620617442183
3	61.068	1.0495388709869058
3	61.243	1.4084360381461742
3	61.246	1.3302996650072085
3	61.316	1.3301475816503086
3	61.329	1.408856507231663
3	61.329	1.4088565072372248
3	61.33	1.4088570648217829
3	61.33	1.4088570648217829
3	61.33	1.4088570648217882
3	61.33	1.408857064821781
3	61.504	1.408854818494257
3	61.57	1.4002562123726783
3	62.089	1.4088597164848284
3	63.329	1.748996514645519
3	65.329	2.0947352520173155
3	65.963	2.1491119450308176
3	66.565	2.149123916903351
3	66.589	2.1239951475567462
3	66.638	2.0679229937136316
3	67.329	1.9013263258426392
3	69.095	1.2690221097645598
3	69.329	1.3302036211732666
3	71.301	1.6944325427756102
3	71.329	1.694431149045279
3	71.385	1.6944283615621867
3	71.811	1.2998840783536707
3	72.431	1.6941415688946257
3	73.329	1.5768887216346616
3	75.329	1.2569396969811173
3	76.399	1.0495970866489888
3	76.964	1.0495087581572147
3	77.329	1.04948446049481
3	79.286	1.0493541171422578
3	79.329	1.0493582513257724
3	79.767	1.0494003619631016
3	80.992	1.0553763129620197
3	81.239	1.0565664967883261
4	2.948	0.5956797288166111
4	3.523	0.5956597876441005
4	4.149	0.3398474699229368
4	4.948	0.3398122034263711
4	5.473	0.339789031687193
4	6.188	0.3397790088134087
4	6.948	0.227963440216973
4	7.393000000000001	0.16303650917260093
4	8.948	0.10016942469171752
4	9.121	0.09361945101862013
4	10.303	0.053573021186233305
4	10.421	0.05357604785413628
4	10.604	0.1133965367280858
4	10.638	0.11339886041603364
4	10.948	0.11340059245211087
4	11.994	0.11340643656003202
4	12.497	0.053589802937137776
4	12.625	0.06479673582908063
4	12.948	0.09947541138926042
4	13.527	0.16300640726365145
4	14.651	0.1630175049250635
4	14.948	0.1630158246129163
4	16.948	0.16300450454577842
4	17.281	0.1630026204786148
4	18.948	0.06840470991048164
4	19.888	0.028744702360620877
4	19.903	0.028744653146107524
4	19.957	0.02874468519909179
4	20.447	0.028725921195736248
4	20.536	0.004123722872220625
4	20.948	0.004117336689271056
4	22.893	0.004087248283116907
4	22.943	0.0040872482059644
4	22.948	0.00408724820590578
4	23.001	0.0040872482059324255
4	23.083	0.004087248197407689
4	23.17	0.004087157755741089
4	23.948	0.004087248200471905
4	24.418	0.004087248205934202
4	24.948	0.004087248205914662
4	25.949	0.004087248205918215
4	26.063	0.004087248190591808
4	26.075	0.004087232042403244
4	26.948	9.270645329575444e-4
4	28.604	0.0430186837786426
4	28.733	0.04301922011080883
4	28.948	0.04301922083562992
4	28.996	0.04301922099747735
4	29.51	0.043034412235000374
4	29.676	0.09987372453814558
4	29.727	0.09987567807915809
4	30.948	0.0946045081511695
4	32.948	0.0790381381877161
4	33.963	0.06927019758770925
4	34.037	0.06927012471764371
4	34.071	0.06927012471430238
4	34.157	0.06927012471431127
4	34.592	0.06927012471428995
4	34.786	0.06927012471430594
4	34.948	0.06927012471428107
4	34.986	0.06927012471427041
4	35.572	0.06927012441644109
4	35.578	0.06927009392207317
4	35.945	0.05145085090395618
4	36.61	0.02480120241808237
4	36.948	0.024799760691223582
4	37.183	0.024798758329893644
4	37.854	0.024799288198167346
4	38.879	0.024799624535534193
4	38.948	0.024799581903959478
4	39.423	0.02479928840876333
4	39.444	0.02479928840405954
4	39.46	0.024799262420797774
4	40.309	0.01009688487006244
4	40.597	0.010095799993960597
4	40.948	0.00377719619353023
4	41.542	2.776051486819142e-5
4	41.899	2.7775257150253196e-5
4	42.16	2.7737498864865984e-5
4	42.452	2.7695218491885498e-5
4	42.948	0.011737144861054816
4	43.172	0.0247983232698612
4	43.259	0.02479917884176608
4	43.273	0.024799227218759157
4	43.29	0.02479928764327788
4	43.842	0.024798473643693697
4	44.948	0.07840004474372542
4	45.348	0.10238396616345113
4	45.433	0.10238568449902274
4	45.538	0.10238889103201387
4	45.759	0.18100430319439376
4	46.889	0.1810459185341795
4	46.948	0.18104591875277976
4	47.022	0.18104591902693734
4	47.732	0.1810460753808094
4	48.828	0.2830927322165824
4	48.948	0.28309383095453633
4	49.288	0.28309694406076247
4	49.585	0.28309111945429777
4	50.948	0.2481867097806969
4	51.342	0.22894138011864662
4	51.472	0.22894317604141534
4	52.796	0.22894317787049623
4	52.948	0.22894317779626228
4	53.08	0.2289431777318054
4	53.449	0.22894137537074322
4	53.974	0.2289537292022814
4	54.948	0.4210652073429664
4	55.363	0.4827462753592471
4	55.522	0.48274500016756683
4	56.703	0.6439094683547797
4	56.948	0.6439124459540473
4	57.22	0.6439157516820817
4	57.368	0.6439170951583968
4	58.948	0.776788104114507
4	60.948	0.9126377812933324
4	61.317	0.9342430699737996
4	61.555	0.9342440846700661
4	62.948	0.8081278204511086
4	64.512	0.48279765950124087
4	64.948	0.4827847658066382
4	66.078	0.48275134679379583
4	66.511	0.48276334335017523
4	66.948	0.48276971040409933
4	66.957	0.4827698415315851
4	68.948	0.7263256824044877
4	69.447	0.7655392025408538
4	70.151	0.93422522126607
4	70.582	0.7389099492126991
4	70.687	0.7389025258855675
4	70.731	0.7389025255374158
4	70.813	0.7389018354321575
4	70.948	0.727415016737897
4	72.948	0.5245095525312262
4	73.3	0.48282905256776587
4	74.948	0.7342606301931358
4	75.63	0.831925078526222
4	75.673	0.8319250541687335
4	76.566	0.8319256795455221
4	76.948	0.8319256755950537
4	77.527	0.8319256696072088
4	78.023	0.8318740279579835
4	78.178	0.6442825055160188
4	78.948	0.4986699454428898
4	80.856	0.13694666768544117
4	80.948	0.13789311441282415
4	82.612	0.14256908270146162
4	82.948	0.12655583287933325
4	83.536	0.09989837212447839
4	84.948	0.13751761151037378
4	86.948	0.1945348061649348
4	88.156	0.22894896817352794
4	88.21	0.22894411645349066
4	88.541	0.22955823181347235
5	1.87	4.713768005615293e-5
5	3.402	2.773793351984466e-5
5	3.662	2.7737492272805753e-5
5	3.738	2.775430897905551e-5
5	3.87	0.0010953397330144554
5	3.9	0.0015549866687969427
5	3.924	0.001980381987070956
5	5.617	0.001188178779685245
5	5.87	0.0014110520529655446
5	6.236	0.0017666234786481994
5	6.29	0.0018223843898361736
5	7.089	0.0121650423318993
5	7.29	0.012165855441555351
5	7.449	0.012165855475597454
5	7.87	0.012165054044617207
5	7.932	0.01216493602020563
5	8.499	0.002748820765754445
5	8.533	0.0027485544102869852
5	8.82	0.024778745172955752
5	9.607	0.024797768917522944
5	9.870000000000001	0.024800078356667754
5	9.891000000000002	0.02480026276407976
5	10.053	0.03066765319978515
5	10.490000000000002	0.02695386986382431
5	10.757000000000001	0.024797514753586825
5	11.870000000000001	0.0053888430759201356
5	12.282	0.02479947634671298
5	13.182000000000002	0.06928954873036908
5	13.870000000000001	0.15995292219769475
5	14.019000000000002	0.18106382645994756
5	14.966000000000001	0.1810688306905579
5	15.57	0.2336119535044876
5	15.870000000000001	0.22456285756448402
5	17.326	0.18104610698591728
5	17.39	0.18104590556805533
5	17.505	0.18104591898353206
5	17.87	0.18104599261269527
5	19.87	0.1810463964173561
5	21.196	0.1810466640349837
5	21.216	0.18104592474973913
5	21.87	0.18109153292155256
5	22.326	0.1811233357803026
5	22.726	0.4826299276315851
5	23.87	0.3944330286953992
5	24.452	0.34652509552570976
5	24.725	0.3465313437681967
5	25.813	0.3465174589500428
5	25.87	0.3325946700100477
5	26.895	0.10238595504738512
5	26.916	0.10238605529082889
5	27.241	0.18099615097493604
5	27.87	0.1810094439873584
5	29.784	0.18104990116430741
5	29.79	0.1810494755781864
5	29.866	0.18104592212790926
5	29.87	0.18104591905435719
5	30.236	0.18104756994838134
5	30.513	0.18104592469481773
5	30.515	0.18104591914183032
5	30.617	0.18104624522718815
5	30.617	0.18104624522718815
5	30.834	0.1820988895301454
5	30.936	0.18259339698333932
5	30.966	0.18104800091207096
5	31.367	0.18347918660342089
5	31.646	0.18517430098142462
5	31.709	0.18104772947910597
5	31.834	0.18104743896457087
5	31.866	0.18104723240215925
5	31.87	0.18104719058687024
5	31.986	0.18104597794355115
5	31.986	0.18104597794354937
5	31.999	0.18104595406509638
5	32.011	0.1810459831566984
5	32.051	0.18104619932545774
5	32.266	0.1810459190244238
5	32.267	0.18104591902468847
5	32.417	0.181046516897716
5	32.42	0.18116608961403102
5	32.787	0.1816114440532015
5	32.803	0.1816306993609622
5	32.812	0.18106675943438155
5	33.87	0.21343601261212264
5	35.87	0.2750821214453989
5	36.134	0.2830768937168209
5	37.87	0.2309411478103538
5	39.529	0.18106662113668293
5	39.722	0.18391470659237186
5	39.87	0.18285221763299653
5	41.87	0.16451753651720225
5	43.87	0.13920929868326049
5	45.87	0.10918222867576688
5	47.87	0.07845340006690549
5	49.87	0.05126513629795859
5	50.581	0.043019245593090005
5	50.604	0.04301922028250793
5	50.606	0.04301923104766203
5	50.909	0.04302349676831163
5	51.34	0.09998907375612553
5	51.384	0.22894317662788133
5	51.384	0.22894317662787955
5	51.426	0.22894317784234275
5	51.435	0.22894311735181105
5	51.625	0.22894317809689824
5	51.79	0.2289453541736144
5	51.87	0.22894513977027486
5	52.602	0.22894317790665575
5	52.736	0.22894317805531728
5	53.026	0.22894717215760707
5	53.766	0.22894317826786548
5	53.87	0.22894317821173082
5	54.502	0.2289431778706117
5	54.637	0.22894317787914353
5	55.87	0.22894395820346958
5	56.052	0.22894407337377842
5	56.068	0.22894363654626382
5	56.086	0.2289431781915976
5	56.212	0.22894317738358616
5	56.675	0.22892527836427234
5	57.012	0.09987774894999468
5	57.065	0.09987558943132235
5	57.311	0.09987570828933734
5	57.87	0.0998757083163273
5	59.87	0.09987570841295579
5	60.121	0.09987570842507054
5	60.121	0.09987570842507765
5	60.268	0.09987555857819252
5	60.379	0.09987570841823334
5	60.43	0.09987570842509541
5	60.441	0.09987570842510962
5	60.596	0.09987570814344515
5	61.75	0.0998547405766228
5	61.87	0.08346783522145529
5	62.209	0.04301324495613734
5	62.442	0.010097797764563765
5	62.587	0.010096435772728896
5	63.157	0.010096435051609731
5	63.87	0.010094112714259751
5	64.073	0.010093451582257273
5	65.352	0.012155982065944926
5	65.87	0.012160092683046742
5	66.596	0.012165855059143027
5	67.578	0.012168484365018273
5	67.87	0.021297542235592104
5	69.87	0.1525703592558063
5	70.958	0.26407896478068515
5	71.734	0.043072917799470645
5	71.87	0.04657980638537218
5	73.87	0.1097452503449805
5	74.63	0.1369440639821331
5	75.87	0.29250330971545857
5	76.263	0.3469588821949898
5	77.87	0.34533246217023894
5	79.87	0.33202710072325914
5	81.87	0.308191686927449
5	83.509	0.2831590376893658
5	83.87	0.31284622500016823
5	85.095	0.4098435617971834
5	85.87	0.4999472401890728
5	87.87	0.6394338547676757
5	88.126	0.6439145216126096
5	89.218	0.6439219816868746
5	89.377	0.6439157206061807
5	89.481	0.6437115888623843
6	5.333	0.3452433965603987
6	5.658	0.34625175979699385
6	5.832	0.3465210349726018
6	7.01	0.23378256049214308
6	7.333	0.23377943043829674
6	7.449	0.23377830634014884
6	7.67	0.23377771468936004
6	7.816	0.2298650791886594
6	9.333	0.2853276749609428
6	11.307	0.3404335582344391
6	11.333	0.35957478895351436
6	12.051	0.9335436443509675
6	13.333	0.9828439548876009
6	15.333	1.0143379185681525
6	17.333	0.9807369536102399
6	19.333	0.8860744478382969
6	21.333	0.750437220244585
6	21.491	0.7389064752065959
6	22.021	0.738944817632186
6	22.363	0.738969201621579
6	23.333	0.7195147528637591
6	24.242999999999995	0.643917005693341
6	24.353	0.6439117944176616
6	25.333	0.5193972727157572
6	25.592999999999996	0.48288771154152776
6	27.333	0.4828161300751823
6	27.774	0.48279799162130743
6	29.260999999999996	0.6239277745796379
6	29.333	0.6122900147331656
6	30.720999999999997	0.2974468057678976
6	30.878	0.2974639282440954
6	31.08	0.4644441454068442
6	31.333	0.4853206993942205
6	32.875	0.42166039040637493
6	33.333	0.3514444780141801
6	33.667	0.2974017007818617
6	35.333	0.196894001928678
6	37.333	0.0924264478670036
6	37.744	0.07520112203066454
6	38.189	0.028758522575362377
6	39.333	0.036368912001721654
6	40.335	0.042525345225824296
6	40.336	0.04260797847817699
6	41.333	0.029876540099046167
6	42.726	0.015630411959584478
6	43.333	0.018523517084798158
6	44.867	0.02486950934759058
6	45.041	0.023339479688765152
6	45.333	0.016972729872307468
6	47.165	2.722835852857486e-4
6	47.333	4.6291046703217376e-4
6	48.428	0.002914893486495984
6	48.937	0.0018713089687949491
6	49.333	0.0022000420178667213
6	51.333	0.004313129460150833
6	53.333	0.0069602581128798136
6	55.333	0.009609734178896545
6	57.333	0.011737822513270046
6	57.966	0.012257800085194503
6	57.991	0.012166126538907918
6	58.321	0.01217260940950382
6	59.333	0.012301417681625182
6	60.417	0.012440192125822591
6	61.333	0.016993708259162688
6	63.333	0.02990451662237703
6	65.333	0.046943986784247826
6	67.333	0.06775986578272963
6	69.333	0.09150408270673438
6	71.333	0.11697026823532752
6	73.333	0.14283727825251447
6	75.333	0.16790797840058325
6	77.333	0.19126131658325285
6	77.658	0.19484894386437546
6	77.931	0.1946641648031573
6	78.325	0.19506605939763766
6	78.543	0.1951066139763853
7	17.264	4.451126634249475
7	19.264	4.45112663425382
7	19.321	4.4511266342539475
7	20.288	4.4511266552231525
7	21.219	4.451328502658125
7	21.264	4.541097052452294
7	21.629	4.959486728553534
7	21.88	4.965253221352631
7	21.889	5.264913565766545
7	21.965	5.265080390843222
7	21.977

## Sheet: fig5d
picture	strain	number.cells	number.non.infected.cells	number.infected.cells	number.pIRF3.cells	number.infected.non.pIRF3.cells	percentage.infected	percentage.IRF3.in.infected
CC001_tot	CC001	480	389	91	28	63	0.18958333333333333	0.3076923076923077
CC071_tot	CC071	428	352	76	0	76	0.17757009345794392	0
B6_tot	B6	551	527	24	5	19	0.043557168784029036	0.20833333333333334

## Sheet: fig6a
id	genotype	time	titer	log_titer
CC071.2	CC071	24	23750	4.375663613960885
CC071.2	CC071	48	562500	5.7501225267834
CC071.2	CC071	72	1125000	6.0511525224473814
CC071.3	CC071	24	412500	5.615423952885944
CC071.3	CC071	48	1187500	6.074633618296904
CC071.3	CC071	72	1525000	6.183269843682805
CC071.7	CC071	24	156250	5.1938200260161125
CC071.7	CC071	48	1475000	6.168792020314182
CC071.7	CC071	72	8125000	6.909823369650912
E3	KO/71	24	193750	5.287241711178348
E3	KO/71	48	7250000	6.860338006570994
E3	KO/71	72	11125000	7.0463000196529695
E15	KO/71	24	91250	4.960232873128512
E15	KO/71	48	1137500	6.05595140532915
E15	KO/71	72	2612500	6.4170562991191105
E23	KO/71	24	150000	5.176091259055681
E23	KO/71	48	350000	5.544068044350276
E23	KO/71	72	675000	5.829303772831025
E4	B6/71	24	52500	4.720159303405957
E4	B6/71	48	662500	5.821185882608845
E4	B6/71	72	100000	5
E8	B6/71	24	176250	5.246129125663436
E8	B6/71	48	1675000	6.224014811372864
E8	B6/71	72	222500	5.347330015316951
E21	B6/71	24	37500	4.574031267727719
E21	B6/71	48	128750	5.109747237713228
E21	B6/71	72	111250	5.0463000196529695
E24	KO/B6	24	68750	4.8372727025023
E24	KO/B6	48	750000	5.8750612633917
E24	KO/B6	72	128750	5.109747237713228
E26	KO/B6	24	86250	4.935759103745312
E26	KO/B6	48	207500	5.317018101048111
E26	KO/B6	72	122500	5.088136088700551
E31	KO/B6	24	187500	5.273001272063738
E31	KO/B6	48	300000	5.477121254719663
E31	KO/B6	72	126250	5.101231386790699
CC071.3	CC071	24	83750	4.922984815708883
CC071.5	CC071	24	123750	5.092545207605606
CC071.6	CC071	24	95000	4.977723605288848
IRF3.3	IRF3 KO	24	137500	5.138302698166282
IRF3.7	IRF3 KO	24	70000	4.845098040014257
IRF3.8	IRF3 KO	24	147500	5.168792020314182
CC071.3	CC071	48	1525000	6.183269843682805
CC071.5	CC071	48	1200000	6.079181246047625
CC071.6	CC071	48	1212500	6.0836817472743014
IRF3.3	IRF3 KO	48	875000	5.942008053022313
IRF3.7	IRF3 KO	48	700000	5.845098040014257
IRF3.8	IRF3 KO	48	1062500	6.026328938722349
CC071.3	CC071	72	1500000	6.176091259055681
CC071.5	CC071	72	9000000	6.954242509439325
CC071.6	CC071	72	5125000	6.709693869727792
IRF3.3	IRF3 KO	72	1425000	6.153814864344529
IRF3.7	IRF3 KO	72	1475000	6.168792020314182
IRF3.8	IRF3 KO	72	1250000	6.096910013008056

## Sheet: fig6b
id	genotype	time	RE_Ifnb1
CC071.2	CC071	24	5.755873476164992e-4
E21	B6/71	24	0.049044953240738286
CC071.3	CC071	24	0.0025926586706840602
E24	KO/B6	24	0.07160836810878604
CC071.7	CC071	24	0.0012728344464506553
E26	KO/B6	24	0.14423593019034953
E3	KO/71	24	0.002351772952575522
E31	KO/B6	24	0.1616372929330776
E15	KO/71	24	0.001961343582290542
CC071.2	CC071	48	0.00514927665792782
E23	KO/71	24	0.0036952021345065347
CC071.3	CC071	48	0.0261367487468561
E4	B6/71	24	0.04466190193136055
CC071.7	CC071	48	0.0220361805685492
E8	B6/71	24	0.1507049281610861
E3	KO/71	48	0.02129723575149384
E15	KO/71	48	0.0055898663308734855
CC071.2	CC071	72	0.2148242852407509
E23	KO/71	48	0.10348104978201444
CC071.3	CC071	72	2.0767153741010227
E4	B6/71	48	0.303647942769437
CC071.7	CC071	72	1.583274056396381
E8	B6/71	48	0.3829026367384281
E3	KO/71	72	1.8167003772758061
E21	B6/71	48	0.3692048730445671
E15	KO/71	72	0.013201287954219968
E24	KO/B6	48	0.27847524687290653
E23	KO/71	72	1.4409287500618744
E26	KO/B6	48	0.3995005792273205
E4	B6/71	72	0.12551737577156416
E31	KO/B6	48	0.21848535731478594
E8	B6/71	72	0.19371156585345237
E21	B6/71	72	0.1503080309974448
E24	KO/B6	72	0.11511043278086326
E26	KO/B6	72	0.16597559168115955
E31	KO/B6	72	0.1255406509683511
CC071	CC071	24	9.353579089357853e-4
CC071	CC071	24	0.00108663939662527
IRF3	IRF3 KO	24	0.0013012260231795223
CC071	CC071	24	0.0016725434693656738
IRF3	IRF3 KO	24	0.0010502468900569128
IRF3	IRF3 KO	24	0.0013148095165090134
CC071	CC071	48	0.05162274463327019
CC071	CC071	48	0.03422476813808921
CC071	CC071	48	0.025253296026894537
CC071	CC071	72	0.6908653400807135
CC071	CC071	72	1.0278236422923626
CC071	CC071	72	0.89173340759088
IRF3	IRF3 KO	48	0.007309347407103202
IRF3	IRF3 KO	48	0.007508976505471226
IRF3	IRF3 KO	48	0.008027627218402772
IRF3	IRF3 KO	72	0.2725857406899753
IRF3	IRF3 KO	72	0.28263440494081626
IRF3	IRF3 KO	72	0.161233172158171

[truncated: 8 more sheets: fig7a, fig7b_top, fig7b_bottom, figS1, figS2, figS3a, figS3b-n, figS4]
